# Supplementary material for: Dual Topoisomerase I/II Inhibition-Induced Apoptosis and Necro-Apoptosis in Cancer Cells by a Novel Ciprofloxacin Derivative via RIPK1/RIPK3/MLKL Activation
Source: Molecules. 2022 Nov 17;27(22):7993. doi: 10.3390/molecules27227993 (PMC9694631; doi:10.3390/molecules27227993)
Supplement: Supplementary file 1 [file molecules-27-07993-s001.zip]

Archive with 1 entries (1 files):
- molecules-1988101-supplementary.pdf
